# Supplementary material for: The Long-Term Prognostic Significance of Circulating Tumor Cells in Ovarian Cancer—A Study of the OVCAD Consortium
Source: Cancers (Basel). 2021 May 26;13(11):2613. doi: 10.3390/cancers13112613 (PMC8198007; doi:10.3390/cancers13112613)
Supplement: Supplementary file 1 [file cancers-13-02613-s001.zip]

Archive with 1 entries (1 files):
- cancers-1211678-supplementary.pdf
